# Supplementary material for: Pedestrians' safety using projected time-to-collision to electric scooters
Source: Nat Commun. 2024 Jul 7;15:5701. doi: 10.1038/s41467-024-50049-x (PMC11228023; doi:10.1038/s41467-024-50049-x)
Supplement: Supplementary file 6 — Source Data [file 41467_2024_50049_MOESM6_ESM.xlsx]

## Sheet: All Data
Interaction_setting	Agent_type	Interaction_format	Width	T_p	Relative_position	Relative_velocity	Lateral_distance	Lateral_velocity	Reported_discomfort
A	Pedestrian	Facing	3.0	0.297628	1.18104	5.55376	0.879579	5.43992	5
A	Pedestrian	Facing	3.0	0.305063	1.44964	6.83391	1.03658	6.68488	5
A	Pedestrian	Facing	3.0	0.311637	1.22169	5.72555	0.85305	5.749	4
A	Pedestrian	Facing	3.0	0.315278	1.44311	6.30144	1.06732	6.3821	4
A	Pedestrian	Facing	3.0	0.327459	1.27241	5.48639	0.919114	5.44417	4
A	Pedestrian	Facing	3.0	0.328046	1.33419	5.79692	0.949899	5.80926	4
A	Pedestrian	Facing	3.0	0.330399	1.06726	4.46244	0.751991	4.5297	4
A	Pedestrian	Facing	3.0	0.333459	0.983121	4.2422	0.6906	4.32419	4
A	Pedestrian	Facing	3.0	0.33634	1.11965	4.90563	0.795819	4.89117	4
A	Pedestrian	Facing	3.0	0.34082	1.21506	5.13152	0.893237	5.12159	4
A	Pedestrian	Facing	3.0	0.39361	1.09967	3.97633	0.784513	4.02115	3
A	Pedestrian	Facing	3.0	0.396268	1.50333	5.28059	1.04297	5.32025	3
A	Pedestrian	Facing	3.0	0.396275	1.50606	5.55562	1.09229	5.68682	3
A	Pedestrian	Facing	3.0	0.411514	1.61977	5.5221	1.15631	5.52547	3
A	Pedestrian	Facing	3.0	0.411968	1.53352	5.43077	1.09327	5.5	3
A	Pedestrian	Facing	3.0	0.415445	1.52934	4.99466	1.06062	4.91843	2
A	Pedestrian	Facing	3.0	0.420302	1.49092	5.34055	1.06743	5.36867	3
A	Pedestrian	Facing	3.0	0.424161	1.59604	5.36371	1.1113	5.32032	3
A	Pedestrian	Facing	3.0	0.426843	2.00173	6.81752	1.38787	6.92921	3
A	Pedestrian	Facing	3.0	0.428779	2.02169	6.63895	1.46018	6.76128	3
A	Pedestrian	Facing	3.0	0.435142	1.51602	5.01094	1.0435	5.04187	3
A	Pedestrian	Facing	3.0	0.439126	1.7299	5.70617	1.2472	5.7027	2
A	Pedestrian	Facing	3.0	0.440598	1.42442	4.48164	1.03825	4.43196	1
A	Pedestrian	Facing	3.0	0.44279	1.25004	3.92408	0.880322	3.83104	2
A	Pedestrian	Facing	3.0	0.443778	1.7514	5.98059	1.28607	6.17488	1
A	Pedestrian	Facing	3.0	0.451365	1.3151	4.09965	0.951969	4.15232	1
A	Pedestrian	Facing	3.0	0.451896	1.29498	4.20237	0.970576	4.10675	2
A	Pedestrian	Facing	3.0	0.457767	1.51008	4.59805	1.03624	4.57818	1
A	Pedestrian	Facing	3.0	0.463164	1.76932	5.32628	1.1937	5.3628	1
A	Pedestrian	Facing	3.0	0.464951	2.25115	6.78019	1.57373	6.86275	1
A	Pedestrian	Facing	3.0	0.465001	1.32129	4.07671	0.950516	4.10868	1
A	Pedestrian	Facing	3.0	0.469074	1.67148	5.11868	1.19654	5.16753	1
A	Pedestrian	Facing	3.0	0.473022	1.30732	3.93596	0.944687	4.01352	1
A	Pedestrian	Facing	3.0	0.478571	1.76383	4.98841	1.26114	4.81103	1
A	Pedestrian	Facing	3.0	0.479328	1.78554	5.39522	1.24789	5.43773	1
A	Pedestrian	Facing	3.0	0.482518	1.24699	3.77953	0.891675	3.8307	2
A	Pedestrian	Facing	3.0	0.486135	1.81087	5.4261	1.31521	5.42061	2
A	Pedestrian	Facing	3.0	0.489512	2.0187	5.96308	1.46271	6.14305	1
A	Pedestrian	Facing	3.0	0.490738	2.02214	6.0218	1.47525	6.18502	0
A	Pedestrian	Facing	3.0	0.494425	1.68265	5.01275	1.16563	5.01902	1
A	Pedestrian	Facing	3.0	0.49572	1.77008	5.62397	1.26145	5.61255	2
A	Pedestrian	Facing	3.0	0.49713	1.57222	4.69961	1.0994	4.78665	1
A	Pedestrian	Facing	3.0	0.50042	2.41321	6.99411	1.72039	7.13055	1
A	Pedestrian	Facing	3.0	0.506307	1.68605	4.67582	1.18561	4.65557	2
A	Pedestrian	Facing	3.0	0.508114	1.88644	5.25198	1.38503	5.32073	2
A	Pedestrian	Facing	3.0	0.511131	1.88275	5.32703	1.35858	5.32149	1
A	Pedestrian	Facing	3.0	0.511979	1.94706	5.40271	1.41205	5.5245	1
A	Pedestrian	Facing	3.0	0.515461	2.25818	6.37871	1.67757	6.44543	1
A	Pedestrian	Facing	3.0	0.515636	1.66127	4.42545	1.25554	4.14247	1
A	Pedestrian	Facing	3.0	0.51657	1.58218	4.39042	1.08636	4.49135	1
A	Pedestrian	Facing	3.0	0.518162	1.85225	5.12377	1.3652	5.1762	1
A	Pedestrian	Facing	3.0	0.518984	2.21431	6.34441	1.58206	6.36374	2
A	Pedestrian	Facing	3.0	0.521307	1.75227	4.74698	1.19605	4.69845	2
A	Pedestrian	Facing	3.0	0.5269	1.47263	3.9856	1.03364	4.01184	0
A	Pedestrian	Facing	3.0	0.526919	2.33049	6.27983	1.68493	6.27806	1
A	Pedestrian	Facing	3.0	0.530443	1.78718	4.99668	1.30558	5.12268	1
A	Pedestrian	Facing	3.0	0.532876	2.11687	5.82445	1.53383	5.87878	2
A	Pedestrian	Facing	3.0	0.535088	1.38172	3.66502	0.973851	3.67994	2
A	Pedestrian	Facing	3.0	0.543479	1.95634	5.22515	1.33585	5.34569	0
A	Pedestrian	Facing	3.0	0.54642	1.61778	4.1319	1.14847	4.11059	1
A	Pedestrian	Facing	3.0	0.547846	2.19449	6.006	1.59469	5.92087	1
A	Pedestrian	Facing	3.0	0.551591	1.99919	4.9343	1.394	4.87916	1
A	Pedestrian	Facing	3.0	0.551702	1.70384	4.54636	1.25233	4.54509	1
A	Pedestrian	Facing	3.0	0.556261	1.6469	4.37448	1.20462	4.23692	1
A	Pedestrian	Facing	3.0	0.556831	1.82151	4.87835	1.27576	4.89831	1
A	Pedestrian	Facing	3.0	0.557796	1.85353	4.85397	1.30255	4.80132	1
A	Pedestrian	Facing	3.0	0.561834	1.39807	3.81349	1.008	3.77641	0
A	Pedestrian	Facing	3.0	0.573048	1.9185	4.74801	1.35273	4.86419	1
A	Pedestrian	Facing	3.0	0.578988	1.61158	4.25481	1.21942	4.43957	1
A	Pedestrian	Facing	3.0	0.584398	2.08547	5.1445	1.51836	4.98219	1
A	Pedestrian	Facing	3.0	0.585489	1.70407	4.41856	1.24223	4.67961	1
A	Pedestrian	Facing	3.0	0.586372	2.08864	4.92077	1.39354	4.85456	1
A	Pedestrian	Facing	3.0	0.589025	1.65499	4.26272	1.19711	4.27573	1
A	Pedestrian	Facing	3.0	0.594081	1.65022	4.0721	1.17653	4.13846	1
A	Pedestrian	Facing	3.0	0.598598	2.64448	6.62791	1.8721	6.57162	1
A	Pedestrian	Facing	3.0	0.600145	2.07248	5.18628	1.47005	5.27229	1
A	Pedestrian	Facing	3.0	0.601206	1.28471	3.11313	0.897799	3.33259	0
A	Pedestrian	Facing	3.0	0.606545	2.11297	5.04143	1.50369	5.101	1
A	Pedestrian	Facing	3.0	0.614118	1.95214	4.7425	1.4456	4.6943	0
A	Pedestrian	Facing	3.0	0.624133	2.24344	4.96476	1.56964	4.96537	1
A	Pedestrian	Facing	3.0	0.6334	2.0343	4.73878	1.41653	4.7837	1
A	Pedestrian	Facing	3.0	0.638423	2.70011	5.77291	1.83558	5.74128	1
A	Pedestrian	Facing	3.0	0.648678	2.36359	5.27845	1.61461	5.14002	0
A	Pedestrian	Facing	3.0	0.655306	2.29325	4.97013	1.5656	5.12942	1
A	Pedestrian	Facing	3.0	0.655669	2.19098	4.98966	1.62254	4.77532	1
A	Pedestrian	Facing	3.0	0.659155	2.21267	4.70905	1.54405	4.92764	1
A	Pedestrian	Facing	3.0	0.660721	1.87913	4.17139	1.33798	4.18194	0
A	Pedestrian	Facing	3.0	0.673784	2.22496	4.63863	1.53233	4.56171	1
A	Pedestrian	Facing	3.0	0.703249	2.2186	4.47255	1.67269	4.32626	1
A	Pedestrian	Facing	3.0	0.713125	2.38405	4.78703	1.57247	4.79647	0
A	Pedestrian	Facing	3.0	0.713686	2.30337	4.57618	1.5293	4.61127	0
A	Pedestrian	Facing	3.0	0.718867	2.36726	4.73731	1.76103	4.93647	1
A	Pedestrian	Facing	3.0	0.728882	2.41848	4.69452	1.69668	4.77721	0
A	Pedestrian	Facing	3.0	0.73595	2.47325	4.64305	1.80453	4.63597	0
A	Pedestrian	Facing	3.0	0.787536	2.67751	5.00913	1.78752	4.9061	0
A	Pedestrian	Facing	3.0	0.7888	2.24672	4.27824	1.60931	4.4393	0
A	Pedestrian	Facing	3.0	0.801677	2.32568	3.91102	1.54752	3.83604	0
A	Pedestrian	Facing	3.0	0.824097	2.6887	4.60069	1.90347	4.59577	0
A	Pedestrian	Facing	3.0	0.824201	1.71827	3.44909	1.23781	3.64541	0
A	Pedestrian	Facing	3.0	0.912463	2.44723	3.87287	1.64823	3.81522	0
B	Pedestrian	Overtaking	3.0	0.552087	0.979864	2.29683	0.667111	1.93257	0
B	Pedestrian	Overtaking	3.0	0.614677	1.20026	2.61395	0.875359	2.48072	0
B	Pedestrian	Overtaking	3.0	0.623146	1.00548	1.86843	0.669938	1.54798	0
B	Pedestrian	Overtaking	3.0	0.631043	1.42079	3.37952	1.03845	3.45654	1
B	Pedestrian	Overtaking	3.0	0.63228	1.00244	2.27979	0.733429	2.3853	1
B	Pedestrian	Overtaking	3.0	0.688699	1.34084	3.03778	0.990869	3.03016	0
B	Pedestrian	Overtaking	3.0	0.709303	1.14886	1.99363	0.72349	1.87369	0
B	Pedestrian	Overtaking	3.0	0.746395	1.36799	2.68247	1.03098	2.91108	2
B	Pedestrian	Overtaking	3.0	0.771701	1.32983	2.4182	0.879719	2.00753	0
B	Pedestrian	Overtaking	3.0	0.801332	1.41812	2.83041	1.00554	2.92156	0
B	Pedestrian	Overtaking	3.0	0.801367	1.2072	1.99649	0.954918	1.80751	0
B	Pedestrian	Overtaking	3.0	0.817676	1.30461	2.52323	0.933563	2.6495	0
B	Pedestrian	Overtaking	3.0	0.834419	1.34	2.50892	1.08677	2.91448	0
B	Pedestrian	Overtaking	3.0	0.83541	1.78763	3.23697	1.35471	3.4315	0
B	Pedestrian	Overtaking	3.0	0.861957	1.45049	2.59499	1.10709	2.7975	1
B	Pedestrian	Overtaking	3.0	0.863735	1.45782	2.09557	1.25364	1.80422	0
B	Pedestrian	Overtaking	3.0	0.878506	1.34524	2.40482	1.01484	2.46364	2
B	Pedestrian	Overtaking	3.0	0.885177	1.35591	2.12767	0.971088	2.29889	2
B	Pedestrian	Overtaking	3.0	0.918591	1.3976	2.27473	1.00923	2.48881	3
B	Pedestrian	Overtaking	3.0	0.930475	2.20554	3.27984	1.53096	3.28213	0
B	Pedestrian	Overtaking	3.0	0.94428	1.70633	2.81722	1.18964	2.78659	2
B	Pedestrian	Overtaking	3.0	0.95028	1.67671	2.44375	1.16569	2.36748	2
B	Pedestrian	Overtaking	3.0	0.96567	1.75396	2.87975	1.22364	2.84097	1
B	Pedestrian	Overtaking	3.0	0.966021	1.41172	2.21321	1.0847	2.43229	1
B	Pedestrian	Overtaking	3.0	0.983081	2.12386	3.31517	1.44108	3.20212	1
B	Pedestrian	Overtaking	3.0	0.987442	1.72978	2.68519	1.17197	2.75208	2
B	Pedestrian	Overtaking	3.0	1.00436	1.68135	2.60153	1.29056	2.65251	0
B	Pedestrian	Overtaking	3.0	1.02746	1.84986	3.15893	1.371	3.33914	1
B	Pedestrian	Overtaking	3.0	1.04822	1.25459	1.77331	0.966644	2	1
B	Pedestrian	Overtaking	3.0	1.05925	1.71139	2.33023	1.28021	2.40898	0
B	Pedestrian	Overtaking	3.0	1.06027	1.80507	2.7579	1.30152	2.93937	1
B	Pedestrian	Overtaking	3.0	1.06398	1.66739	2.12287	1.04286	2.01329	0
B	Pedestrian	Overtaking	3.0	1.12675	1.16965	1.83359	0.932918	1.91365	1
B	Pedestrian	Overtaking	3.0	1.13734	1.97509	2.92503	1.46212	3.00906	2
B	Pedestrian	Overtaking	3.0	1.14373	1.89961	2.54723	1.3555	2.60815	2
B	Pedestrian	Overtaking	3.0	1.15142	2.08785	2.72763	1.67344	2.84554	2
B	Pedestrian	Overtaking	3.0	1.16168	1.61932	2.35605	1.33111	2.32936	0
B	Pedestrian	Overtaking	3.0	1.16557	1.85414	2.39928	1.33059	2.61209	1
B	Pedestrian	Overtaking	3.0	1.16825	1.84436	2.21099	1.26853	2.35475	2
B	Pedestrian	Overtaking	3.0	1.16897	1.69584	2.70416	1.37699	2.92742	1
B	Pedestrian	Overtaking	3.0	1.16951	2.44568	3.09319	1.75867	3.3582	1
B	Pedestrian	Overtaking	3.0	1.17741	2.12025	2.48694	1.16011	2.63079	0
B	Pedestrian	Overtaking	3.0	1.18752	1.50093	2.35258	1.39019	2.10487	1
B	Pedestrian	Overtaking	3.0	1.18797	1.58732	1.88601	1.11645	2.07017	3
B	Pedestrian	Overtaking	3.0	1.21943	1.35669	1.63112	1.01551	1.46606	2
B	Pedestrian	Overtaking	3.0	1.22128	2.18006	3.12995	1.54519	3.36211	1
B	Pedestrian	Overtaking	3.0	1.22201	1.65986	2.27053	1.39694	2.87124	1
B	Pedestrian	Overtaking	3.0	1.22567	1.35742	1.56906	0.888047	1.69278	2
B	Pedestrian	Overtaking	3.0	1.22971	1.99316	2.31727	1.33719	2.62282	1
B	Pedestrian	Overtaking	3.0	1.23715	1.17814	1.4841	0.84852	1.54091	2
B	Pedestrian	Overtaking	3.0	1.245	1.30287	1.50566	0.938444	1.34717	3
B	Pedestrian	Overtaking	3.0	1.29556	1.96784	2.28244	1.52606	2.30158	1
B	Pedestrian	Overtaking	3.0	1.3003	2.15455	2.43622	1.61589	2.65282	1
B	Pedestrian	Overtaking	3.0	1.30192	1.40661	1.66263	1.07179	1.60739	2
B	Pedestrian	Overtaking	3.0	1.31158	1.15173	1.3684	0.91465	1.58088	0
B	Pedestrian	Overtaking	3.0	1.31594	1.46344	1.86705	1.22779	2.07317	0
B	Pedestrian	Overtaking	3.0	1.31887	1.34797	1.51314	0.992724	1.53462	2
B	Pedestrian	Overtaking	3.0	1.3214	1.33747	1.5029	0.94553	1.49208	3
B	Pedestrian	Overtaking	3.0	1.35719	2.07459	2.36848	1.5395	2.52884	2
B	Pedestrian	Overtaking	3.0	1.36101	1.97321	2.50386	1.50587	2.77292	2
B	Pedestrian	Overtaking	3.0	1.36707	1.2871	1.44862	0.949766	1.39798	2
B	Pedestrian	Overtaking	3.0	1.3729	1.83639	2.00257	1.47531	2.17273	1
B	Pedestrian	Overtaking	3.0	1.38144	1.68038	2.21551	1.39857	2.22143	1
B	Pedestrian	Overtaking	3.0	1.39024	2.40827	2.3457	1.53797	2.55933	2
B	Pedestrian	Overtaking	3.0	1.40426	2.11234	2.08906	1.55568	2.34137	1
B	Pedestrian	Overtaking	3.0	1.4093	2.24418	2.35462	1.73118	2.55196	2
B	Pedestrian	Overtaking	3.0	1.41673	1.9922	2.49849	1.60747	2.75236	1
B	Pedestrian	Overtaking	3.0	1.42489	1.54449	1.54518	1.10061	1.61521	2
B	Pedestrian	Overtaking	3.0	1.42539	1.56403	1.49878	1.12859	1.4436	4
B	Pedestrian	Overtaking	3.0	1.43186	1.60414	1.46062	1.03879	1.41783	5
B	Pedestrian	Overtaking	3.0	1.44172	2.56021	2.3406	1.62378	2.79765	1
B	Pedestrian	Overtaking	3.0	1.46244	2.00553	2.58453	1.68462	2.72274	1
B	Pedestrian	Overtaking	3.0	1.46313	1.79505	1.40435	1.29802	2.07523	2
B	Pedestrian	Overtaking	3.0	1.46677	1.29663	1.46271	1.03201	1.63827	3
B	Pedestrian	Overtaking	3.0	1.47511	2.01259	2.16628	1.49101	2.16954	1
B	Pedestrian	Overtaking	3.0	1.48723	1.93622	2.54667	1.66238	2.73824	2
B	Pedestrian	Overtaking	3.0	1.50044	3.31517	2.97661	1.89462	3.04451	3
B	Pedestrian	Overtaking	3.0	1.51738	2.78518	2.24072	2.34481	2.76956	2
B	Pedestrian	Overtaking	3.0	1.53398	2.1387	2.52173	1.80883	2.50444	2
B	Pedestrian	Overtaking	3.0	1.5359	2.97551	2.40772	1.83487	2.68452	2
B	Pedestrian	Overtaking	3.0	1.55006	1.78364	1.38638	1.00766	1.19123	4
B	Pedestrian	Overtaking	3.0	1.55993	2.00112	2.41735	1.73963	2.65577	3
B	Pedestrian	Overtaking	3.0	1.58408	2.41493	2.27798	1.7557	2.53068	1
B	Pedestrian	Overtaking	3.0	1.58541	1.72006	1.51563	1.1279	1.56244	2
B	Pedestrian	Overtaking	3.0	1.58731	1.20763	1.25711	1.05386	1.35018	3
B	Pedestrian	Overtaking	3.0	1.5952	2.00318	1.51786	1.12577	1.55476	4
B	Pedestrian	Overtaking	3.0	1.59575	1.58229	1.57977	1.22067	1.5549	3
B	Pedestrian	Overtaking	3.0	1.62627	1.96898	2.41265	1.56523	2.41229	0
B	Pedestrian	Overtaking	3.0	1.6545	1.24049	1.67856	1.01299	1.87652	3
B	Pedestrian	Overtaking	3.0	1.70714	1.31531	1.24423	0.971344	1.37659	2
B	Pedestrian	Overtaking	3.0	1.74303	2.88453	1.76264	1.7564	2.12832	1
B	Pedestrian	Overtaking	3.0	1.74605	3.32022	1.92206	1.3329	1.84624	2
B	Pedestrian	Overtaking	3.0	1.75506	1.58231	1.16438	0.988135	1.28004	4
B	Pedestrian	Overtaking	3.0	1.83095	3.24825	1.86081	1.61262	2.6398	4
B	Pedestrian	Overtaking	3.0	1.86191	1.97031	1.22649	1.23296	1.21329	3
B	Pedestrian	Overtaking	3.0	1.89633	2.22503	1.52136	1.55927	2.23453	2
B	Pedestrian	Overtaking	3.0	1.92589	2.16772	1.32978	1.15571	1.26997	4
B	Pedestrian	Overtaking	3.0	1.95743	1.64526	1.26216	1.10102	1.28695	5
B	Pedestrian	Overtaking	3.0	2.15642	3.065	2.12227	1.86701	2.70523	1
B	Pedestrian	Overtaking	3.0	2.22635	2.72353	1.49591	1.72994	2.32636	1
C	Pedestrian	Facing	1.3	0.305042	0.870047	4.11444	0.631249	4.0987	0
C	Pedestrian	Facing	1.3	0.31328	0.948515	4.45054	0.653103	4.46437	0
C	Pedestrian	Facing	1.3	0.315747	1.13874	5.0691	0.812651	5.09557	0
C	Pedestrian	Facing	1.3	0.323979	0.879603	4.02865	0.643555	4.06857	0
C	Pedestrian	Facing	1.3	0.328635	1.26185	5.48974	0.890324	5.5357	0
C	Pedestrian	Facing	1.3	0.332483	1.29123	5.49592	0.92457	5.54345	0
C	Pedestrian	Facing	1.3	0.336033	1.06599	4.36106	0.708464	4.29297	0
C	Pedestrian	Facing	1.3	0.341359	1.06623	4.49667	0.724787	4.49372	0
C	Pedestrian	Facing	1.3	0.350862	1.20369	4.89209	0.882681	4.94608	0
C	Pedestrian	Facing	1.3	0.351101	1.31625	5.37324	0.950646	5.41663	0
C	Pedestrian	Facing	1.3	0.357599	1.08293	4.26957	0.732948	4.1755	0
C	Pedestrian	Facing	1.3	0.360576	1.27567	4.98552	0.881239	4.92473	0
C	Pedestrian	Facing	1.3	0.360939	1.12756	4.39802	0.768706	4.38947	0
C	Pedestrian	Facing	1.3	0.36094	1.12756	4.39804	0.768706	4.3895	0
C	Pedestrian	Facing	1.3	0.366467	1.18897	4.68181	0.857354	4.67936	0
C	Pedestrian	Facing	1.3	0.367389	1.05311	4.14785	0.720942	4.1	0
C	Pedestrian	Facing	1.3	0.367806	1.13879	4.42949	0.79041	4.413	0
C	Pedestrian	Facing	1.3	0.373222	1.44137	5.52783	1.01731	5.53571	0
C	Pedestrian	Facing	1.3	0.377087	1.18528	4.50139	0.810788	4.51035	0
C	Pedestrian	Facing	1.3	0.379904	1.33948	5.0332	0.944846	4.96505	0
C	Pedestrian	Facing	1.3	0.385531	1.0939	3.91787	0.787663	3.95701	0
C	Pedestrian	Facing	1.3	0.400895	1.53782	5.46695	1.10904	5.47437	0
C	Pedestrian	Facing	1.3	0.402467	1.42907	5.2332	1.00874	5.37336	0
C	Pedestrian	Facing	1.3	0.406449	1.05993	3.67131	0.782967	3.63327	0
C	Pedestrian	Facing	1.3	0.407322	1.38801	4.78473	0.973103	4.73919	0
C	Pedestrian	Facing	1.3	0.411532	1.32742	4.64484	0.919549	4.67093	0
C	Pedestrian	Facing	1.3	0.423283	1.14825	3.98709	0.819475	4.115	0
C	Pedestrian	Facing	1.3	0.432971	1.23748	4.00182	0.824277	3.92719	0
C	Pedestrian	Facing	1.3	0.436024	1.60838	5.25944	1.13478	5.26328	0
C	Pedestrian	Facing	1.3	0.465232	1.58733	4.70251	1.10897	4.71356	0
C	Pedestrian	Facing	1.6	0.156891	0.760233	6.8974	0.537492	6.6645	0
C	Pedestrian	Facing	1.6	0.205587	0.878471	6.0922	0.599983	6.10766	0
C	Pedestrian	Facing	1.6	0.212189	1.03507	6.98503	0.746891	7.0822	0
C	Pedestrian	Facing	1.6	0.219409	0.983409	6.46753	0.672029	6.39454	0
C	Pedestrian	Facing	1.6	0.229232	1.0276	6.36625	0.713305	6.48089	0
C	Pedestrian	Facing	1.6	0.233249	1.08553	6.61426	0.772814	6.67264	0
C	Pedestrian	Facing	1.6	0.240448	1.11509	6.56563	0.793717	6.59653	0
C	Pedestrian	Facing	1.6	0.250542	1.16472	6.52973	0.821284	6.60946	0
C	Pedestrian	Facing	1.6	0.257108	1.185	6.48902	0.829219	6.52571	0
C	Pedestrian	Facing	1.6	0.264531	1.26814	6.8191	0.896734	6.87025	0
C	Pedestrian	Facing	1.6	0.266251	1.21651	6.30256	0.841893	6.35223	0
C	Pedestrian	Facing	1.6	0.274829	1.21235	6.33764	0.838904	6.45573	0
C	Pedestrian	Facing	1.6	0.283263	1.19681	5.9708	0.845467	5.96639	0
C	Pedestrian	Facing	1.6	0.293522	1.31306	6.26017	0.947065	6.2405	0
C	Pedestrian	Facing	1.6	0.297717	1.28805	6.12392	0.927918	6.14187	0
C	Pedestrian	Facing	1.6	0.312438	1.36137	6.13642	0.972682	6.18326	0
C	Pedestrian	Facing	1.6	0.313287	1.31229	6.15391	0.909841	6.21071	0
C	Pedestrian	Facing	1.6	0.315176	1.19734	5.34072	0.8611	5.34854	0
C	Pedestrian	Facing	1.6	0.329165	1.41535	6.34883	1.00696	6.45696	0
C	Pedestrian	Facing	1.6	0.344162	1.29364	5.36739	0.926288	5.43815	0
C	Pedestrian	Facing	1.6	0.349803	1.49029	6.09839	1.09031	6.18164	0
C	Pedestrian	Facing	1.6	0.382644	1.47285	5.43297	1.04771	5.39399	0
C	Pedestrian	Facing	1.6	0.399559	1.59204	5.62287	1.12112	5.5681	0
C	Pedestrian	Facing	1.6	0.412578	1.3814	4.78061	0.975538	4.59788	0
C	Pedestrian	Facing	1.6	0.412833	1.51503	5.23645	1.06648	5.1885	0
C	Pedestrian	Facing	1.6	0.44495	1.51508	4.97788	1.0807	5.07647	0
C	Pedestrian	Facing	1.6	0.447989	1.62131	4.89822	1.09435	4.92643	0
C	Pedestrian	Facing	1.6	0.457453	1.65133	4.92398	1.11058	4.88803	0
C	Pedestrian	Facing	1.6	0.478107	1.6758	5.14582	1.19417	5.21503	0
C	Pedestrian	Facing	1.6	0.566278	1.84719	4.65336	1.30929	4.71597	0
C	Pedestrian	Facing	2.0	0.280089	1.11321	5.69762	0.809298	5.66896	0
C	Pedestrian	Facing	2.0	0.322827	1.41038	6.23735	0.982508	6.25278	0
C	Pedestrian	Facing	2.0	0.329962	1.44686	6.28923	1.03507	6.3791	0
C	Pedestrian	Facing	2.0	0.331653	1.14548	5.00499	0.816996	5.0954	0
C	Pedestrian	Facing	2.0	0.346175	1.39473	5.66861	0.996581	5.71862	0
C	Pedestrian	Facing	2.0	0.351795	1.33722	5.37311	0.942804	5.28908	0
C	Pedestrian	Facing	2.0	0.356439	1.19425	4.86438	0.861845	4.82184	0
C	Pedestrian	Facing	2.0	0.35656	1.43877	5.87325	1.01785	5.86324	0
C	Pedestrian	Facing	2.0	0.366032	1.60596	6.29565	1.16082	5.98419	0
C	Pedestrian	Facing	2.0	0.37141	1.61272	6.10712	1.17602	6.03426	0
C	Pedestrian	Facing	2.0	0.374122	1.29004	4.81932	0.910736	4.78453	0
C	Pedestrian	Facing	2.0	0.376006	1.30624	4.92681	0.913877	4.98206	0
C	Pedestrian	Facing	2.0	0.379413	1.26455	4.72185	0.924279	4.77457	0
C	Pedestrian	Facing	2.0	0.381511	1.50213	5.43295	1.07441	5.46567	0
C	Pedestrian	Facing	2.0	0.382386	1.42718	5.24742	1.02645	5.26593	0
C	Pedestrian	Facing	2.0	0.38297	1.61597	6.1995	1.16414	6.2276	0
C	Pedestrian	Facing	2.0	0.386732	1.66421	6.27408	1.1948	6.26306	0
C	Pedestrian	Facing	2.0	0.388617	1.35109	5.15843	0.977444	5.25241	0
C	Pedestrian	Facing	2.0	0.396975	1.6834	6.11229	1.17671	6.29743	0
C	Pedestrian	Facing	2.0	0.420377	1.31977	4.53927	0.952418	4.52893	0
C	Pedestrian	Facing	2.0	0.430867	1.74602	5.74954	1.22526	5.71649	0
C	Pedestrian	Facing	2.0	0.431684	1.4355	4.74711	0.98367	4.80693	0
C	Pedestrian	Facing	2.0	0.441098	1.87832	6.28996	1.29183	6.39261	0
C	Pedestrian	Facing	2.0	0.460672	1.85024	5.93114	1.32743	5.94413	0
C	Pedestrian	Facing	2.0	0.476167	1.14089	3.49146	0.825011	3.42603	0
C	Pedestrian	Facing	2.0	0.476932	1.8479	5.83149	1.32418	5.75233	0
C	Pedestrian	Facing	2.0	0.514144	1.74034	5.04012	1.24715	5.02938	0
C	Pedestrian	Facing	2.0	0.518419	1.86036	5.24235	1.31584	5.1343	0
C	Pedestrian	Facing	2.0	0.699768	2.21416	4.57385	1.52952	4.47312	0
C	Pedestrian	Facing	2.0	0.704008	2.30188	4.87001	1.61	4.83042	0
C	Pedestrian	Facing	2.4	0.271263	1.22807	6.57659	0.890364	6.5343	0
C	Pedestrian	Facing	2.4	0.283838	1.11257	5.61179	0.802568	5.69203	0
C	Pedestrian	Facing	2.4	0.304105	1.22658	5.82399	0.864115	5.82942	0
C	Pedestrian	Facing	2.4	0.353118	1.38452	5.47468	0.934124	5.48586	0
C	Pedestrian	Facing	2.4	0.370634	1.40563	5.58591	0.989212	5.62503	0
C	Pedestrian	Facing	2.4	0.373812	1.09032	4.16814	0.822817	4.1806	0
C	Pedestrian	Facing	2.4	0.380627	1.28318	5.06752	0.87352	5.15523	0
C	Pedestrian	Facing	2.4	0.394637	1.43133	5.10707	1.01318	5.13715	0
C	Pedestrian	Facing	2.4	0.406376	1.24328	4.42087	0.898878	4.50285	0
C	Pedestrian	Facing	2.4	0.414068	1.33451	4.21914	0.924168	4.14297	0
C	Pedestrian	Facing	2.4	0.42291	1.92481	6.49682	1.30706	6.40086	0
C	Pedestrian	Facing	2.4	0.424846	1.23044	4.11738	0.852757	4.12443	0
C	Pedestrian	Facing	2.4	0.427491	1.30068	4.13564	0.913268	4.16002	0
C	Pedestrian	Facing	2.4	0.470585	1.34686	4.24685	0.968631	4.45201	0
C	Pedestrian	Facing	2.4	0.478522	1.50904	4.43771	1.0824	4.41826	0
C	Pedestrian	Facing	2.4	0.492545	1.25839	3.63805	0.914092	3.63033	0
C	Pedestrian	Facing	2.4	0.499394	2.06655	5.7528	1.50785	5.7587	0
C	Pedestrian	Facing	2.4	0.517421	1.5946	4.4062	1.12534	4.44106	0
C	Pedestrian	Facing	2.4	0.518223	1.50725	4.0418	1.01064	4.07712	0
C	Pedestrian	Facing	2.4	0.522454	1.57427	4.49654	1.12855	4.50302	0
C	Pedestrian	Facing	2.4	0.534028	1.64567	4.38448	1.16059	4.40983	0
C	Pedestrian	Facing	2.4	0.536673	2.33725	6.01935	1.55148	5.98767	0
C	Pedestrian	Facing	2.4	0.565781	1.98194	5.01002	1.31664	4.99241	0
C	Pedestrian	Facing	2.4	0.566391	1.88548	4.70893	1.2878	4.68425	0
C	Pedestrian	Facing	2.4	0.575733	1.61961	4.10991	1.26305	4.11868	0
C	Pedestrian	Facing	2.4	0.67296	1.22194	2.60411	0.923549	2.63104	0
C	Pedestrian	Facing	2.4	0.691865	1.93513	4.20969	1.40397	4.17391	0
C	Pedestrian	Facing	2.4	0.702219	1.87553	3.54717	1.45304	3.55718	0
C	Pedestrian	Facing	2.4	0.72347	2.14391	4.31098	1.55394	4.2402	0
C	Pedestrian	Facing	2.4	0.790728	2.22617	4.25159	1.57438	4.25011	0
D	E-scooter	Facing	1.3	0.208392	1.07923	7.23195	0.756966	7.29023	0
D	E-scooter	Facing	1.3	0.208392	1.07923	7.23195	0.756966	7.29023	0
D	E-scooter	Facing	1.3	0.216897	1.05729	7.0178	0.770943	7.09301	0
D	E-scooter	Facing	1.3	0.216897	1.05729	7.0178	0.770943	7.09301	0
D	E-scooter	Facing	1.3	0.217574	1.06387	6.91624	0.754544	6.97535	0
D	E-scooter	Facing	1.3	0.217574	1.06387	6.91624	0.754544	6.97535	0
D	E-scooter	Facing	1.3	0.224538	1.20973	7.74763	0.856481	7.85052	0
D	E-scooter	Facing	1.3	0.224538	1.20973	7.74763	0.856481	7.85052	0
D	E-scooter	Facing	1.3	0.236497	1.10312	6.66987	0.791996	6.71667	0
D	E-scooter	Facing	1.3	0.236497	1.10312	6.66987	0.791996	6.71667	0
D	E-scooter	Facing	1.3	0.23657	1.22477	7.54847	0.879796	7.57468	0
D	E-scooter	Facing	1.3	0.23657	1.22477	7.54847	0.879796	7.57468	0
D	E-scooter	Facing	1.3	0.24501	1.25889	7.31665	0.902134	7.36285	0
D	E-scooter	Facing	1.3	0.24501	1.25889	7.31665	0.902134	7.36285	0
D	E-scooter	Facing	1.3	0.246801	1.3688	7.99188	0.9742	8.01789	0
D	E-scooter	Facing	1.3	0.246801	1.3688	7.99188	0.9742	8.01789	0
D	E-scooter	Facing	1.3	0.247947	1.16176	6.86777	0.846435	6.8599	0
D	E-scooter	Facing	1.3	0.247947	1.16176	6.86777	0.846435	6.8599	0
D	E-scooter	Facing	1.3	0.251464	1.25105	6.90179	0.863641	6.99607	0
D	E-scooter	Facing	1.3	0.251464	1.25105	6.90179	0.863641	6.99607	0
D	E-scooter	Facing	1.3	0.257183	1.20147	6.61436	0.845688	6.6764	0
D	E-scooter	Facing	1.3	0.257183	1.20147	6.61436	0.845688	6.6764	0
D	E-scooter	Facing	1.3	0.263685	1.05686	5.74958	0.754584	5.84057	0
D	E-scooter	Facing	1.3	0.263685	1.05686	5.74958	0.754584	5.84057	0
D	E-scooter	Facing	1.3	0.269189	1.3492	7.24053	0.96339	7.31275	0
D	E-scooter	Facing	1.3	0.269189	1.3492	7.24053	0.96339	7.31275	0
D	E-scooter	Facing	1.3	0.29116	1.18552	5.77312	0.832543	5.81243	0
D	E-scooter	Facing	1.3	0.29116	1.18552	5.77312	0.832543	5.81243	0
D	E-scooter	Facing	1.3	0.295138	1.15939	5.57466	0.819598	5.60675	0
D	E-scooter	Facing	1.3	0.295138	1.15939	5.57466	0.819598	5.60675	0
D	E-scooter	Facing	2.0	0.226235	1.30458	8.08257	0.91023	8.13045	0
D	E-scooter	Facing	2.0	0.226235	1.30458	8.08257	0.91023	8.13045	0
D	E-scooter	Facing	2.0	0.233983	1.30881	7.99097	0.93036	8.10026	0
D	E-scooter	Facing	2.0	0.233983	1.30881	7.99097	0.93036	8.10026	0
D	E-scooter	Facing	2.0	0.242029	1.35779	8.09583	0.97601	8.19814	0
D	E-scooter	Facing	2.0	0.242029	1.35779	8.09583	0.97601	8.19814	0
D	E-scooter	Facing	2.0	0.267189	1.75204	9.48719	1.26482	9.57506	0
D	E-scooter	Facing	2.0	0.267189	1.75204	9.48719	1.26482	9.57506	0
D	E-scooter	Facing	2.0	0.271138	1.92826	9.97187	1.34287	10.0561	0
D	E-scooter	Facing	2.0	0.271138	1.92826	9.97187	1.34287	10.0561	0
D	E-scooter	Facing	2.0	0.276556	1.91909	9.85412	1.35915	9.94785	0
D	E-scooter	Facing	2.0	0.276556	1.91909	9.85412	1.35915	9.94785	0
D	E-scooter	Facing	2.0	0.278418	1.24731	6.48863	0.897849	6.63749	0
D	E-scooter	Facing	2.0	0.278418	1.24731	6.48863	0.897849	6.63749	0
D	E-scooter	Facing	2.0	0.279504	1.87758	9.63336	1.34484	9.74283	0
D	E-scooter	Facing	2.0	0.279504	1.87758	9.63336	1.34484	9.74283	0
D	E-scooter	Facing	2.0	0.285446	1.31768	6.55886	0.930719	6.58886	0
D	E-scooter	Facing	2.0	0.285446	1.31768	6.55886	0.930719	6.58886	0
D	E-scooter	Facing	2.0	0.292376	1.9555	9.46986	1.39447	9.53084	0
D	E-scooter	Facing	2.0	0.292376	1.9555	9.46986	1.39447	9.53084	0
D	E-scooter	Facing	2.0	0.295045	1.94373	9.59955	1.39435	9.69157	0
D	E-scooter	Facing	2.0	0.295045	1.94373	9.59955	1.39435	9.69157	0
D	E-scooter	Facing	2.0	0.298398	2.0036	9.78049	1.43826	9.87264	0
D	E-scooter	Facing	2.0	0.298398	2.0036	9.78049	1.43826	9.87264	0
D	E-scooter	Facing	2.0	0.302357	1.85619	8.82276	1.32796	8.82857	0
D	E-scooter	Facing	2.0	0.302357	1.85619	8.82276	1.32796	8.82857	0
D	E-scooter	Facing	2.0	0.359112	2.44183	9.71715	1.71636	9.83689	0
D	E-scooter	Facing	2.0	0.359112	2.44183	9.71715	1.71636	9.83689	0
D	E-scooter	Facing	2.0	0.365341	2.37113	9.41936	1.70666	9.55225	0
D	E-scooter	Facing	2.0	0.365341	2.37113	9.41936	1.70666	9.55225	0
D	E-scooter	Facing	3.0	0.184542	1.16732	8.91081	0.819243	9.01444	0
D	E-scooter	Facing	3.0	0.184542	1.16732	8.91081	0.819243	9.01444	0
D	E-scooter	Facing	3.0	0.186199	1.15473	8.88273	0.821269	8.90604	0
D	E-scooter	Facing	3.0	0.186199	1.15473	8.88273	0.821269	8.90604	0
D	E-scooter	Facing	3.0	0.189487	1.22209	9.02229	0.845895	9.11604	0
D	E-scooter	Facing	3.0	0.189487	1.22209	9.02229	0.845895	9.11604	0
D	E-scooter	Facing	3.0	0.1917	1.17444	8.63608	0.864411	8.57708	0
D	E-scooter	Facing	3.0	0.1917	1.17444	8.63608	0.864411	8.57708	0
D	E-scooter	Facing	3.0	0.207371	1.15814	7.84534	0.804825	7.86162	0
D	E-scooter	Facing	3.0	0.207371	1.15814	7.84534	0.804825	7.86162	0
D	E-scooter	Facing	3.0	0.216704	1.30418	8.64727	0.940403	8.72786	0
D	E-scooter	Facing	3.0	0.216704	1.30418	8.64727	0.940403	8.72786	0
D	E-scooter	Facing	3.0	0.218558	1.33832	8.70465	0.945106	8.68673	0
D	E-scooter	Facing	3.0	0.218558	1.33832	8.70465	0.945106	8.68673	0
D	E-scooter	Facing	3.0	0.224333	1.42573	9.11316	1.01547	9.19658	0
D	E-scooter	Facing	3.0	0.224333	1.42573	9.11316	1.01547	9.19658	0
D	E-scooter	Facing	3.0	0.245206	1.47133	8.62052	1.06059	8.59695	0
D	E-scooter	Facing	3.0	0.245206	1.47133	8.62052	1.06059	8.59695	0
D	E-scooter	Facing	3.0	0.249736	1.54994	8.7826	1.10575	8.92405	0
D	E-scooter	Facing	3.0	0.249736	1.54994	8.7826	1.10575	8.92405	0
D	E-scooter	Facing	3.0	0.262066	1.41607	7.51365	1.00504	7.49288	0
D	E-scooter	Facing	3.0	0.262066	1.41607	7.51365	1.00504	7.49288	0
D	E-scooter	Facing	3.0	0.266824	1.61353	8.49609	1.12186	8.53341	0
D	E-scooter	Facing	3.0	0.266824	1.61353	8.49609	1.12186	8.53341	0
D	E-scooter	Facing	3.0	0.274248	1.59426	8.38685	1.13398	8.43331	0
D	E-scooter	Facing	3.0	0.274248	1.59426	8.38685	1.13398	8.43331	0
D	E-scooter	Facing	3.0	0.327586	1.80454	7.90975	1.27784	7.93185	0
D	E-scooter	Facing	3.0	0.327586	1.80454	7.90975	1.27784	7.93185	0
D	E-scooter	Facing	3.0	0.368739	1.7698	6.77774	1.23586	6.80264	0
D	E-scooter	Facing	3.0	0.368739	1.7698	6.77774	1.23586	6.80264	0
E	Crowd	Facing	2.0	0.330977	0	0	0	0	5
E	Crowd	Facing	2.0	0.332132	0	0	0	0	3
E	Crowd	Facing	2.0	0.335116	0	0	0	0	5
E	Crowd	Facing	2.0	0.342045	0	0	0	0	4
E	Crowd	Facing	2.0	0.349555	0	0	0	0	5
E	Crowd	Facing	2.0	0.352501	0	0	0	0	3
E	Crowd	Facing	2.0	0.402462	0	0	0	0	4
E	Crowd	Facing	2.0	0.404805	0	0	0	0	3
E	Crowd	Facing	2.0	0.408916	0	0	0	0	3
E	Crowd	Facing	2.0	0.415869	0	0	0	0	2
E	Crowd	Facing	2.0	0.422092	0	0	0	0	3
E	Crowd	Facing	2.0	0.436764	0	0	0	0	4
E	Crowd	Facing	2.0	0.437245	0	0	0	0	3
E	Crowd	Facing	2.0	0.441404	0	0	0	0	3
E	Crowd	Facing	2.0	0.451771	0	0	0	0	3
E	Crowd	Facing	2.0	0.452361	0	0	0	0	3
E	Crowd	Facing	2.0	0.463896	0	0	0	0	2
E	Crowd	Facing	2.0	0.485063	0	0	0	0	2
E	Crowd	Facing	2.0	0.497108	0	0	0	0	1
E	Crowd	Facing	2.0	0.547665	0	0	0	0	1
E	Crowd	Facing	2.0	0.589311	0	0	0	0	3
E	Crowd	Facing	2.0	0.604798	0	0	0	0	2
E	Crowd	Facing	2.0	0.613879	0	0	0	0	0
E	Crowd	Facing	2.0	0.655866	0	0	0	0	1
E	Crowd	Facing	2.0	0.660356	0	0	0	0	1
E	Crowd	Facing	2.0	0.844373	0	0	0	0	0
E	Crowd	Facing	2.0	0.852843	0	0	0	0	0
E	Crowd	Facing	2.0	0.871718	0	0	0	0	0
E	Crowd	Facing	3.0	0.255306	0	0	0	0	5
E	Crowd	Facing	3.0	0.273532	0	0	0	0	5
E	Crowd	Facing	3.0	0.282693	0	0	0	0	5
E	Crowd	Facing	3.0	0.303129	0	0	0	0	4
E	Crowd	Facing	3.0	0.317493	0	0	0	0	4
E	Crowd	Facing	3.0	0.338101	0	0	0	0	4
E	Crowd	Facing	3.0	0.343116	0	0	0	0	3
E	Crowd	Facing	3.0	0.360329	0	0	0	0	2
E	Crowd	Facing	3.0	0.361638	0	0	0	0	3
E	Crowd	Facing	3.0	0.398306	0	0	0	0	3
E	Crowd	Facing	3.0	0.402762	0	0	0	0	3
E	Crowd	Facing	3.0	0.406782	0	0	0	0	1
E	Crowd	Facing	3.0	0.41092	0	0	0	0	3
E	Crowd	Facing	3.0	0.41521	0	0	0	0	3
E	Crowd	Facing	3.0	0.426692	0	0	0	0	4
E	Crowd	Facing	3.0	0.429874	0	0	0	0	4
E	Crowd	Facing	3.0	0.453644	0	0	0	0	2
E	Crowd	Facing	3.0	0.458775	0	0	0	0	3
E	Crowd	Facing	3.0	0.459917	0	0	0	0	2
E	Crowd	Facing	3.0	0.546058	0	0	0	0	1
E	Crowd	Facing	3.0	0.566757	0	0	0	0	1
E	Crowd	Facing	3.0	0.568163	0	0	0	0	1
E	Crowd	Facing	3.0	0.651295	0	0	0	0	1
E	Crowd	Facing	3.0	0.734204	0	0	0	0	0
E	Crowd	Facing	3.0	0.798316	0	0	0	0	0
E	Crowd	Facing	3.0	0.805127	0	0	0	0	0
E	Crowd	Facing	3.0	0.830835	0	0	0	0	0
E	Crowd	Overtaking	2.0	0.760896	0	0	0	0	3
E	Crowd	Overtaking	2.0	0.774089	0	0	0	0	4
E	Crowd	Overtaking	2.0	0.844854	0	0	0	0	2
E	Crowd	Overtaking	2.0	0.852835	0	0	0	0	4
E	Crowd	Overtaking	2.0	0.878977	0	0	0	0	0
E	Crowd	Overtaking	2.0	0.911948	0	0	0	0	1
E	Crowd	Overtaking	2.0	0.917968	0	0	0	0	4
E	Crowd	Overtaking	2.0	0.944929	0	0	0	0	1
E	Crowd	Overtaking	2.0	0.998368	0	0	0	0	1
E	Crowd	Overtaking	2.0	1.00417	0	0	0	0	2
E	Crowd	Overtaking	2.0	1.03477	0	0	0	0	1
E	Crowd	Overtaking	2.0	1.03724	0	0	0	0	2
E	Crowd	Overtaking	2.0	1.11328	0	0	0	0	1
E	Crowd	Overtaking	2.0	1.11703	0	0	0	0	0
E	Crowd	Overtaking	2.0	1.1308	0	0	0	0	3
E	Crowd	Overtaking	2.0	1.20173	0	0	0	0	1
E	Crowd	Overtaking	2.0	1.21728	0	0	0	0	1
E	Crowd	Overtaking	2.0	1.27927	0	0	0	0	1
E	Crowd	Overtaking	2.0	1.38543	0	0	0	0	0
E	Crowd	Overtaking	2.0	1.42212	0	0	0	0	1
E	Crowd	Overtaking	2.0	1.70447	0	0	0	0	0
E	Crowd	Overtaking	2.0	3.02362	0	0	0	0	1
E	Crowd	Overtaking	3.0	0.536762	0	0	0	0	1
E	Crowd	Overtaking	3.0	0.690964	0	0	0	0	1
E	Crowd	Overtaking	3.0	0.749154	0	0	0	0	0
E	Crowd	Overtaking	3.0	0.816617	0	0	0	0	0
E	Crowd	Overtaking	3.0	0.845502	0	0	0	0	1
E	Crowd	Overtaking	3.0	0.857565	0	0	0	0	1
E	Crowd	Overtaking	3.0	0.865911	0	0	0	0	2
E	Crowd	Overtaking	3.0	0.881258	0	0	0	0	0
E	Crowd	Overtaking	3.0	0.882239	0	0	0	0	0
E	Crowd	Overtaking	3.0	0.884565	0	0	0	0	1
E	Crowd	Overtaking	3.0	0.915116	0	0	0	0	1
E	Crowd	Overtaking	3.0	0.964194	0	0	0	0	0
E	Crowd	Overtaking	3.0	0.986172	0	0	0	0	1
E	Crowd	Overtaking	3.0	0.993884	0	0	0	0	0
E	Crowd	Overtaking	3.0	1.05922	0	0	0	0	1
E	Crowd	Overtaking	3.0	1.13907	0	0	0	0	0
E	Crowd	Overtaking	3.0	1.19499	0	0	0	0	2
E	Crowd	Overtaking	3.0	1.21153	0	0	0	0	1
E	Crowd	Overtaking	3.0	1.26183	0	0	0	0	0
E	Crowd	Overtaking	3.0	1.329	0	0	0	0	0
E	Crowd	Overtaking	3.0	1.33352	0	0	0	0	0
E	Crowd	Overtaking	3.0	1.64892	0	0	0	0	0
E	Crowd	Overtaking	3.0	2.71834	0	0	0	0	0

## Sheet: Fig. 2(a)
	Fig. 2(a) Source data
	Row	1.3	1.6	2	2.4	3
	1	0.305042	0.156891	0.280089	0.271263	0.297628
	2	0.31328	0.205587	0.322827	0.283838	0.305063
	3	0.315747	0.212189	0.329962	0.304105	0.311637
	4	0.323979	0.219409	0.331653	0.353118	0.315278
	5	0.328635	0.229232	0.346175	0.370634	0.327459
	6	0.332483	0.233249	0.351795	0.373812	0.328046
	7	0.336033	0.240448	0.356439	0.380627	0.330399
	8	0.341359	0.250542	0.35656	0.394637	0.333459
	9	0.350862	0.257108	0.366032	0.406376	0.33634
	10	0.351101	0.264531	0.37141	0.414068	0.34082
	11	0.357599	0.266251	0.374122	0.42291	0.39361
	12	0.360576	0.274829	0.376006	0.424846	0.396268
	13	0.360939	0.283263	0.379413	0.427491	0.396275
	14	0.36094	0.293522	0.381511	0.470585	0.411514
	15	0.366467	0.297717	0.382386	0.478522	0.411968
	16	0.367389	0.312438	0.38297	0.492545	0.415445
	17	0.367806	0.313287	0.386732	0.499394	0.420302
	18	0.373222	0.315176	0.388617	0.517421	0.424161
	19	0.377087	0.329165	0.396975	0.518223	0.426843
	20	0.379904	0.344162	0.420377	0.522454	0.428779
	21	0.385531	0.349803	0.430867	0.534028	0.435142
	22	0.400895	0.382644	0.431684	0.536673	0.439126
	23	0.402467	0.399559	0.441098	0.565781	0.440598
	24	0.406449	0.412578	0.460672	0.566391	0.44279
	25	0.407322	0.412833	0.476167	0.575733	0.443778
	26	0.411532	0.44495	0.476932	0.67296	0.451365
	27	0.423283	0.447989	0.514144	0.691865	0.451896
	28	0.432971	0.457453	0.518419	0.702219	0.457767
	29	0.436024	0.478107	0.699768	0.72347	0.463164
	30	0.465232	0.566278	0.704008	0.790728	0.464951
	31					0.465001
	32					0.469074
	33					0.473022
	34					0.478571
	35					0.479328
	36					0.482518
	37					0.486135
	38					0.489512
	39					0.490738
	40					0.494425
	41					0.49572
	42					0.49713
	43					0.50042
	44					0.506307
	45					0.508114
	46					0.511131
	47					0.511979
	48					0.515461
	49					0.515636
	50					0.51657
	51					0.518162
	52					0.518984
	53					0.521307
	54					0.5269
	55					0.526919
	56					0.530443
	57					0.532876
	58					0.535088
	59					0.543479
	60					0.54642
	61					0.547846
	62					0.551591
	63					0.551702
	64					0.556261
	65					0.556831
	66					0.557796
	67					0.561834
	68					0.573048
	69					0.578988
	70					0.584398
	71					0.585489
	72					0.586372
	73					0.589025
	74					0.594081
	75					0.598598
	76					0.600145
	77					0.601206
	78					0.606545
	79					0.614118
	80					0.624133
	81					0.6334
	82					0.638423
	83					0.648678
	84					0.655306
	85					0.655669
	86					0.659155
	87					0.660721
	88					0.673784
	89					0.703249
	90					0.713125
	91					0.713686
	92					0.718867
	93					0.728882
	94					0.73595
	95					0.787536
	96					0.7888
	97					0.801677
	98					0.824097
	99					0.824201
	100					0.912463

## Sheet: Fig. 2(b)
	Fig. 2(b) Source data
	Row	1.3 Ped.	1.3 Sc.	2 Ped	2 Sc.	3 Ped.	3 Sc.
	1	0.305042	0.208392	0.280089	0.226235	0.297628	0.184542
	2	0.31328	0.208392	0.322827	0.226235	0.305063	0.184542
	3	0.315747	0.216897	0.329962	0.233983	0.311637	0.186199
	4	0.323979	0.216897	0.331653	0.233983	0.315278	0.186199
	5	0.328635	0.217574	0.346175	0.242029	0.327459	0.189487
	6	0.332483	0.217574	0.351795	0.242029	0.328046	0.189487
	7	0.336033	0.224538	0.356439	0.267189	0.330399	0.1917
	8	0.341359	0.224538	0.35656	0.267189	0.333459	0.1917
	9	0.350862	0.236497	0.366032	0.271138	0.33634	0.207371
	10	0.351101	0.236497	0.37141	0.271138	0.34082	0.207371
	11	0.357599	0.23657	0.374122	0.276556	0.39361	0.216704
	12	0.360576	0.23657	0.376006	0.276556	0.396268	0.216704
	13	0.360939	0.24501	0.379413	0.278418	0.396275	0.218558
	14	0.36094	0.24501	0.381511	0.278418	0.411514	0.218558
	15	0.366467	0.246801	0.382386	0.279504	0.411968	0.224333
	16	0.367389	0.246801	0.38297	0.279504	0.415445	0.224333
	17	0.367806	0.247947	0.386732	0.285446	0.420302	0.245206
	18	0.373222	0.247947	0.388617	0.285446	0.424161	0.245206
	19	0.377087	0.251464	0.396975	0.292376	0.426843	0.249736
	20	0.379904	0.251464	0.420377	0.292376	0.428779	0.249736
	21	0.385531	0.257183	0.430867	0.295045	0.435142	0.262066
	22	0.400895	0.257183	0.431684	0.295045	0.439126	0.262066
	23	0.402467	0.263685	0.441098	0.298398	0.440598	0.266824
	24	0.406449	0.263685	0.460672	0.298398	0.44279	0.266824
	25	0.407322	0.269189	0.476167	0.302357	0.443778	0.274248
	26	0.411532	0.269189	0.476932	0.302357	0.451365	0.274248
	27	0.423283	0.29116	0.514144	0.359112	0.451896	0.327586
	28	0.432971	0.29116	0.518419	0.359112	0.457767	0.327586
	29	0.436024	0.295138	0.699768	0.365341	0.463164	0.368739
	30	0.465232	0.295138	0.704008	0.365341	0.464951	0.368739
	31					0.465001
	32					0.469074
	33					0.473022
	34					0.478571
	35					0.479328
	36					0.482518
	37					0.486135
	38					0.489512
	39					0.490738
	40					0.494425
	41					0.49572
	42					0.49713
	43					0.50042
	44					0.506307
	45					0.508114
	46					0.511131
	47					0.511979
	48					0.515461
	49					0.515636
	50					0.51657
	51					0.518162
	52					0.518984
	53					0.521307
	54					0.5269
	55					0.526919
	56					0.530443
	57					0.532876
	58					0.535088
	59					0.543479
	60					0.54642
	61					0.547846
	62					0.551591
	63					0.551702
	64					0.556261
	65					0.556831
	66					0.557796
	67					0.561834
	68					0.573048
	69					0.578988
	70					0.584398
	71					0.585489
	72					0.586372
	73					0.589025
	74					0.594081
	75					0.598598
	76					0.600145
	77					0.601206
	78					0.606545
	79					0.614118
	80					0.624133
	81					0.6334
	82					0.638423
	83					0.648678
	84					0.655306
	85					0.655669
	86					0.659155
	87					0.660721
	88					0.673784
	89					0.703249
	90					0.713125
	91					0.713686
	92					0.718867
	93					0.728882
	94					0.73595
	95					0.787536
	96					0.7888
	97					0.801677
	98					0.824097
	99					0.824201
	100					0.912463

## Sheet: Fig. 2(c)
	Fig. 2(c) Source data
	Row	3 Facing	3 Overtaking
	1	0.297628	0.552087
	2	0.305063	0.614677
	3	0.311637	0.623146
	4	0.315278	0.631043
	5	0.327459	0.63228
	6	0.328046	0.688699
	7	0.330399	0.709303
	8	0.333459	0.746395
	9	0.33634	0.771701
	10	0.34082	0.801332
	11	0.39361	0.801367
	12	0.396268	0.817676
	13	0.396275	0.834419
	14	0.411514	0.83541
	15	0.411968	0.861957
	16	0.415445	0.863735
	17	0.420302	0.878506
	18	0.424161	0.885177
	19	0.426843	0.918591
	20	0.428779	0.930475
	21	0.435142	0.94428
	22	0.439126	0.95028
	23	0.440598	0.96567
	24	0.44279	0.966021
	25	0.443778	0.983081
	26	0.451365	0.987442
	27	0.451896	1.00436
	28	0.457767	1.02746
	29	0.463164	1.04822
	30	0.464951	1.05925
	31	0.465001	1.06027
	32	0.469074	1.06398
	33	0.473022	1.12675
	34	0.478571	1.13734
	35	0.479328	1.14373
	36	0.482518	1.15142
	37	0.486135	1.16168
	38	0.489512	1.16557
	39	0.490738	1.16825
	40	0.494425	1.16897
	41	0.49572	1.16951
	42	0.49713	1.17741
	43	0.50042	1.18752
	44	0.506307	1.18797
	45	0.508114	1.21943
	46	0.511131	1.22128
	47	0.511979	1.22201
	48	0.515461	1.22567
	49	0.515636	1.22971
	50	0.51657	1.23715
	51	0.518162	1.245
	52	0.518984	1.29556
	53	0.521307	1.3003
	54	0.5269	1.30192
	55	0.526919	1.31158
	56	0.530443	1.31594
	57	0.532876	1.31887
	58	0.535088	1.3214
	59	0.543479	1.35719
	60	0.54642	1.36101
	61	0.547846	1.36707
	62	0.551591	1.3729
	63	0.551702	1.38144
	64	0.556261	1.39024
	65	0.556831	1.40426
	66	0.557796	1.4093
	67	0.561834	1.41673
	68	0.573048	1.42489
	69	0.578988	1.42539
	70	0.584398	1.43186
	71	0.585489	1.44172
	72	0.586372	1.46244
	73	0.589025	1.46313
	74	0.594081	1.46677
	75	0.598598	1.47511
	76	0.600145	1.48723
	77	0.601206	1.50044
	78	0.606545	1.51738
	79	0.614118	1.53398
	80	0.624133	1.5359
	81	0.6334	1.55006
	82	0.638423	1.55993
	83	0.648678	1.58408
	84	0.655306	1.58541
	85	0.655669	1.58731
	86	0.659155	1.5952
	87	0.660721	1.59575
	88	0.673784	1.62627
	89	0.703249	1.6545
	90	0.713125	1.70714
	91	0.713686	1.74303
	92	0.718867	1.74605
	93	0.728882	1.75506
	94	0.73595	1.83095
	95	0.787536	1.86191
	96	0.7888	1.89633
	97	0.801677	1.92589
	98	0.824097	1.95743
	99	0.824201	2.15642
	100	0.912463	2.22635

## Sheet: Fig. 2(d)
	Fig. 2(d) Source data
	Row	2 Isolated	2 Crowd	3 Isolated	3 Crowd
	1	0.280089	0.330977	0.297628	0.255306
	2	0.322827	0.332132	0.305063	0.273532
	3	0.329962	0.335116	0.311637	0.282693
	4	0.331653	0.342045	0.315278	0.303129
	5	0.346175	0.349555	0.327459	0.317493
	6	0.351795	0.352501	0.328046	0.338101
	7	0.356439	0.402462	0.330399	0.343116
	8	0.35656	0.404805	0.333459	0.360329
	9	0.366032	0.408916	0.33634	0.361638
	10	0.37141	0.415869	0.34082	0.398306
	11	0.374122	0.422092	0.39361	0.402762
	12	0.376006	0.436764	0.396268	0.406782
	13	0.379413	0.437245	0.396275	0.41092
	14	0.381511	0.441404	0.411514	0.41521
	15	0.382386	0.451771	0.411968	0.426692
	16	0.38297	0.452361	0.415445	0.429874
	17	0.386732	0.463896	0.420302	0.453644
	18	0.388617	0.485063	0.424161	0.458775
	19	0.396975	0.497108	0.426843	0.459917
	20	0.420377	0.547665	0.428779	0.546058
	21	0.430867	0.589311	0.435142	0.566757
	22	0.431684	0.604798	0.439126	0.568163
	23	0.441098	0.613879	0.440598	0.651295
	24	0.460672	0.655866	0.44279	0.734204
	25	0.476167	0.660356	0.443778	0.798316
	26	0.476932	0.844373	0.451365	0.805127
	27	0.514144	0.852843	0.451896	0.830835
	28	0.518419	0.871718	0.457767
	29	0.699768		0.463164
	30	0.704008		0.464951
	31			0.465001
	32			0.469074
	33			0.473022
	34			0.478571
	35			0.479328
	36			0.482518
	37			0.486135
	38			0.489512
	39			0.490738
	40			0.494425
	41			0.49572
	42			0.49713
	43			0.50042
	44			0.506307
	45			0.508114
	46			0.511131
	47			0.511979
	48			0.515461
	49			0.515636
	50			0.51657
	51			0.518162
	52			0.518984
	53			0.521307
	54			0.5269
	55			0.526919
	56			0.530443
	57			0.532876
	58			0.535088
	59			0.543479
	60			0.54642
	61			0.547846
	62			0.551591
	63			0.551702
	64			0.556261
	65			0.556831
	66			0.557796
	67			0.561834
	68			0.573048
	69			0.578988
	70			0.584398
	71			0.585489
	72			0.586372
	73			0.589025
	74			0.594081
	75			0.598598
	76			0.600145
	77			0.601206
	78			0.606545
	79			0.614118
	80			0.624133
	81			0.6334
	82			0.638423
	83			0.648678
	84			0.655306
	85			0.655669
	86			0.659155
	87			0.660721
	88			0.673784
	89			0.703249
	90			0.713125
	91			0.713686
	92			0.718867
	93			0.728882
	94			0.73595
	95			0.787536
	96			0.7888
	97			0.801677
	98			0.824097
	99			0.824201
	100			0.912463

## Sheet: Fig. 2(e)
	Fig. 2(e) Source data
	Row	3 Isolated	3 Crowd
	1	0.552087	0.536762
	2	0.614677	0.690964
	3	0.623146	0.749154
	4	0.631043	0.816617
	5	0.63228	0.845502
	6	0.688699	0.857565
	7	0.709303	0.865911
	8	0.746395	0.881258
	9	0.771701	0.882239
	10	0.801332	0.884565
	11	0.801367	0.915116
	12	0.817676	0.964194
	13	0.834419	0.986172
	14	0.83541	0.993884
	15	0.861957	1.05922
	16	0.863735	1.13907
	17	0.878506	1.19499
	18	0.885177	1.21153
	19	0.918591	1.26183
	20	0.930475	1.329
	21	0.94428	1.33352
	22	0.95028	1.64892
	23	0.96567	2.71834
	24	0.966021
	25	0.983081
	26	0.987442
	27	1.00436
	28	1.02746
	29	1.04822
	30	1.05925
	31	1.06027
	32	1.06398
	33	1.12675
	34	1.13734
	35	1.14373
	36	1.15142
	37	1.16168
	38	1.16557
	39	1.16825
	40	1.16897
	41	1.16951
	42	1.17741
	43	1.18752
	44	1.18797
	45	1.21943
	46	1.22128
	47	1.22201
	48	1.22567
	49	1.22971
	50	1.23715
	51	1.245
	52	1.29556
	53	1.3003
	54	1.30192
	55	1.31158
	56	1.31594
	57	1.31887
	58	1.3214
	59	1.35719
	60	1.36101
	61	1.36707
	62	1.3729
	63	1.38144
	64	1.39024
	65	1.40426
	66	1.4093
	67	1.41673
	68	1.42489
	69	1.42539
	70	1.43186
	71	1.44172
	72	1.46244
	73	1.46313
	74	1.46677
	75	1.47511
	76	1.48723
	77	1.50044
	78	1.51738
	79	1.53398
	80	1.5359
	81	1.55006
	82	1.55993
	83	1.58408
	84	1.58541
	85	1.58731
	86	1.5952
	87	1.59575
	88	1.62627
	89	1.6545
	90	1.70714
	91	1.74303
	92	1.74605
	93	1.75506
	94	1.83095
	95	1.86191
	96	1.89633
	97	1.92589
	98	1.95743
	99	2.15642
	100	2.22635

## Sheet: Fig. 3(a)
	Fig. 3(a) Source data
	Row	T_p	Reported discomfort
	1	0.297628	5
	2	0.305063	5
	3	0.311637	4
	4	0.315278	4
	5	0.327459	4
	6	0.328046	4
	7	0.330399	4
	8	0.333459	4
	9	0.33634	4
	10	0.34082	4
	11	0.39361	3
	12	0.396268	3
	13	0.396275	3
	14	0.411514	3
	15	0.411968	3
	16	0.415445	2
	17	0.420302	3
	18	0.424161	3
	19	0.426843	3
	20	0.428779	3
	21	0.435142	3
	22	0.439126	2
	23	0.440598	1
	24	0.44279	2
	25	0.443778	1
	26	0.451365	1
	27	0.451896	2
	28	0.457767	1
	29	0.463164	1
	30	0.464951	1
	31	0.465001	1
	32	0.469074	1
	33	0.473022	1
	34	0.478571	1
	35	0.479328	1
	36	0.482518	2
	37	0.486135	2
	38	0.489512	1
	39	0.490738	0
	40	0.494425	1
	41	0.49572	2
	42	0.49713	1
	43	0.50042	1
	44	0.506307	2
	45	0.508114	2
	46	0.511131	1
	47	0.511979	1
	48	0.515461	1
	49	0.515636	1
	50	0.51657	1
	51	0.518162	1
	52	0.518984	2
	53	0.521307	2
	54	0.5269	0
	55	0.526919	1
	56	0.530443	1
	57	0.532876	2
	58	0.535088	2
	59	0.543479	0
	60	0.54642	1
	61	0.547846	1
	62	0.551591	1
	63	0.551702	1
	64	0.556261	1
	65	0.556831	1
	66	0.557796	1
	67	0.561834	0
	68	0.573048	1
	69	0.578988	1
	70	0.584398	1
	71	0.585489	1
	72	0.586372	1
	73	0.589025	1
	74	0.594081	1
	75	0.598598	1
	76	0.600145	1
	77	0.601206	0
	78	0.606545	1
	79	0.614118	0
	80	0.624133	1
	81	0.6334	1
	82	0.638423	1
	83	0.648678	0
	84	0.655306	1
	85	0.655669	1
	86	0.659155	1
	87	0.660721	0
	88	0.673784	1
	89	0.703249	1
	90	0.713125	0
	91	0.713686	0
	92	0.718867	1
	93	0.728882	0
	94	0.73595	0
	95	0.787536	0
	96	0.7888	0
	97	0.801677	0
	98	0.824097	0
	99	0.824201	0
	100	0.912463	0

## Sheet: Fig. 3(b)
	Fig. 3(b) Source data
	Row	T_p	Reported discomfort
	1	0.552087	0
	2	0.614677	0
	3	0.623146	0
	4	0.631043	1
	5	0.63228	1
	6	0.688699	0
	7	0.709303	0
	8	0.746395	2
	9	0.771701	0
	10	0.801332	0
	11	0.801367	0
	12	0.817676	0
	13	0.834419	0
	14	0.83541	0
	15	0.861957	1
	16	0.863735	0
	17	0.878506	2
	18	0.885177	2
	19	0.918591	3
	20	0.930475	0
	21	0.94428	2
	22	0.95028	2
	23	0.96567	1
	24	0.966021	1
	25	0.983081	1
	26	0.987442	2
	27	1.00436	0
	28	1.02746	1
	29	1.04822	1
	30	1.05925	0
	31	1.06027	1
	32	1.06398	0
	33	1.12675	1
	34	1.13734	2
	35	1.14373	2
	36	1.15142	2
	37	1.16168	0
	38	1.16557	1
	39	1.16825	2
	40	1.16897	1
	41	1.16951	1
	42	1.17741	0
	43	1.18752	1
	44	1.18797	3
	45	1.21943	2
	46	1.22128	1
	47	1.22201	1
	48	1.22567	2
	49	1.22971	1
	50	1.23715	2
	51	1.245	3
	52	1.29556	1
	53	1.3003	1
	54	1.30192	2
	55	1.31158	0
	56	1.31594	0
	57	1.31887	2
	58	1.3214	3
	59	1.35719	2
	60	1.36101	2
	61	1.36707	2
	62	1.3729	1
	63	1.38144	1
	64	1.39024	2
	65	1.40426	1
	66	1.4093	2
	67	1.41673	1
	68	1.42489	2
	69	1.42539	4
	70	1.43186	5
	71	1.44172	1
	72	1.46244	1
	73	1.46313	2
	74	1.46677	3
	75	1.47511	1
	76	1.48723	2
	77	1.50044	3
	78	1.51738	2
	79	1.53398	2
	80	1.5359	2
	81	1.55006	4
	82	1.55993	3
	83	1.58408	1
	84	1.58541	2
	85	1.58731	3
	86	1.5952	4
	87	1.59575	3
	88	1.62627	0
	89	1.6545	3
	90	1.70714	2
	91	1.74303	1
	92	1.74605	2
	93	1.75506	4
	94	1.83095	4
	95	1.86191	3
	96	1.89633	2
	97	1.92589	4
	98	1.95743	5
	99	2.15642	1
	100	2.22635	1

## Sheet: Fig. 3(c)
	Fig. 3(c) Source data
	Row	T_p	Reported discomfort
	1	0.330977	5
	2	0.332132	3
	3	0.335116	5
	4	0.342045	4
	5	0.349555	5
	6	0.352501	3
	7	0.402462	4
	8	0.404805	3
	9	0.408916	3
	10	0.415869	2
	11	0.422092	3
	12	0.436764	4
	13	0.437245	3
	14	0.441404	3
	15	0.451771	3
	16	0.452361	3
	17	0.463896	2
	18	0.485063	2
	19	0.497108	1
	20	0.547665	1
	21	0.589311	3
	22	0.604798	2
	23	0.613879	0
	24	0.655866	1
	25	0.660356	1
	26	0.844373	0
	27	0.852843	0
	28	0.871718	0
	29	0.255306	5
	30	0.273532	5
	31	0.282693	5
	32	0.303129	4
	33	0.317493	4
	34	0.338101	4
	35	0.343116	3
	36	0.360329	2
	37	0.361638	3
	38	0.398306	3
	39	0.402762	3
	40	0.406782	1
	41	0.41092	3
	42	0.41521	3
	43	0.426692	4
	44	0.429874	4
	45	0.453644	2
	46	0.458775	3
	47	0.459917	2
	48	0.546058	1
	49	0.566757	1
	50	0.568163	1
	51	0.651295	1
	52	0.734204	0
	53	0.798316	0
	54	0.805127	0
	55	0.830835	0

## Sheet: Fig. 3(d)
	Fig. 3(d) Source data
	Row	T_p	Reported discomfort
	1	0.760896	3
	2	0.774089	4
	3	0.844854	2
	4	0.852835	4
	5	0.878977	0
	6	0.911948	1
	7	0.917968	4
	8	0.944929	1
	9	0.998368	1
	10	1.00417	2
	11	1.03477	1
	12	1.03724	2
	13	1.11328	1
	14	1.11703	0
	15	1.1308	3
	16	1.20173	1
	17	1.21728	1
	18	1.27927	1
	19	1.38543	0
	20	1.42212	1
	21	1.70447	0
	22	3.02362	1
	23	0.536762	1
	24	0.690964	1
	25	0.749154	0
	26	0.816617	0
	27	0.845502	1
	28	0.857565	1
	29	0.865911	2
	30	0.881258	0
	31	0.882239	0
	32	0.884565	1
	33	0.915116	1
	34	0.964194	0
	35	0.986172	1
	36	0.993884	0
	37	1.05922	1
	38	1.13907	0
	39	1.19499	2
	40	1.21153	1
	41	1.26183	0
	42	1.329	0
	43	1.33352	0
	44	1.64892	0
	45	2.71834	0

[truncated: 1 more sheets: Supplementary Table 1]
